# Supplementary material for: The Interaction of Hydrogen with the van der Waals Crystal γ-InSe
Source: Molecules. 2020 May 28;25(11):2526. doi: 10.3390/molecules25112526 (PMC7321205; doi:10.3390/molecules25112526)
Supplement: Supplementary file 1 [file molecules-25-02526-s001.zip]

Archive with 29 entries (27 files):
- supplementary material/
- supplementary material/1_0_joined.png
- supplementary material/1_5_joined.png
- supplementary material/2_0_joined.png
- supplementary material/2_5_joined.png
- supplementary material/3_0_joined.png
- supplementary material/3_5_joined.png
- supplementary material/4_0_joined.png
- supplementary material/4_5_joined.png
- supplementary material/5_0_joined.png
- supplementary material/Definitions/
- supplementary material/Definitions/chicago2.bst
- supplementary material/Definitions/journalnames.tex
- supplementary material/Definitions/logo-ccby.eps
- supplementary material/Definitions/logo-mdpi.eps
- supplementary material/Definitions/logo-orcid.eps
- supplementary material/Definitions/logo-updates.pdf
- supplementary material/Definitions/mdpi.bst
- supplementary material/Definitions/mdpi.cls
- supplementary material/Low_Temp_PL_Hyd.jpg
- supplementary material/Low_Temp_PL_Pris.jpg
- supplementary material/pristine_joined.png
- supplementary material/separation_isotherm.png
- supplementary material/Supplementary_Material.docx
- supplementary material/Supplementary_Material.pdf
- supplementary material/template.tex
- supplementary material/Temp_Variation_Pris(a)_Hyd(b).jpg
- Video S2 H-InSe Monolayer A11G mode.mp4
- Video S1 InSe Monolayer A11G mode .mp4
