# Supplementary material for: The Interaction of Hydrogen with the van der Waals Crystal γ-InSe
Source: Molecules. 2020 May 28;25(11):2526. doi: 10.3390/molecules25112526 (PMC7321205; doi:10.3390/molecules25112526)
Supplement: Supplementary file 1 [file molecules-25-02526-s001.zip › supplementary material/template.tex]

%  LaTeX support: latex@mdpi.com 
%  In case you need support, please attach all files that are necessary for compiling as well as the log file, and specify the details of your LaTeX setup (which operating system and LaTeX version / tools you are using).

%=================================================================
\documentclass[molecules,supfile,submit,moreauthors,pdftex]{Definitions/mdpi} 

% If you would like to post an early version of this manuscript as a preprint, you may use preprint as the journal and change 'submit' to 'accept'. The document class line would be, e.g., \documentclass[preprints,article,accept,moreauthors,pdftex]{mdpi}. This is especially recommended for submission to arXiv, where line numbers should be removed before posting. For preprints.org, the editorial staff will make this change immediately prior to posting.

%--------------------
% Class Options:
%--------------------
%----------
% journal
%----------
% Choose between the following MDPI journals:
% acoustics, actuators, addictions, admsci, aerospace, agriculture, agriengineering, agronomy, algorithms, animals, antibiotics, antibodies, antioxidants, applsci, arts, asc, asi, atmosphere, atoms, axioms, batteries, bdcc, behavsci , beverages, bioengineering, biology, biomedicines, biomimetics, biomolecules, biosensors, brainsci , buildings, cancers, carbon , catalysts, cells, ceramics, challenges, chemengineering, chemistry, chemosensors, children, cleantechnol, climate, clockssleep, cmd, coatings, colloids, computation, computers, condensedmatter, cosmetics, cryptography, crystals, dairy, data, dentistry, designs , diagnostics, diseases, diversity, drones, econometrics, economies, education, ejihpe, electrochem, electronics, energies, entropy, environments, epigenomes, est, fermentation, fibers, fire, fishes, fluids, foods, forecasting, forests, fractalfract, futureinternet, futurephys, galaxies, games, gastrointestdisord, gels, genealogy, genes, geohazards, geosciences, geriatrics, hazardousmatters, healthcare, heritage, highthroughput, horticulturae, humanities, hydrology, ijerph, ijfs, ijgi, ijms, ijns, ijtpp, informatics, information, infrastructures, inorganics, insects, instruments, inventions, iot, j, jcdd, jcm, jcp, jcs, jdb, jfb, jfmk, jimaging, jintelligence, jlpea, jmmp, jmse, jnt, jof, joitmc, jpm, jrfm, jsan, land, languages, laws, life, literature, logistics, lubricants, machines, magnetochemistry, make, marinedrugs, materials, mathematics, mca, medicina, medicines, medsci, membranes, metabolites, metals, microarrays, micromachines, microorganisms, minerals, modelling, molbank, molecules, mps, mti, nanomaterials, ncrna, neuroglia, nitrogen, notspecified, nutrients, ohbm, optics, particles, pathogens, pharmaceuticals, pharmaceutics, pharmacy, philosophies, photonics, physics, plants, plasma, polymers, polysaccharides, preprints , proceedings, processes, proteomes, psych, publications, quantumrep, quaternary, qubs, reactions, recycling, religions, remotesensing, reports, resources, risks, robotics, safety, sci, scipharm, sensors, separations, sexes, signals, sinusitis, smartcities, sna, societies, socsci, soilsystems, sports, standards, stats, surfaces, surgeries, sustainability, symmetry, systems, technologies, test, toxics, toxins, tropicalmed, universe, urbansci, vaccines, vehicles, vetsci, vibration, viruses, vision, water, wem, wevj

%---------
% article
%---------
% The default type of manuscript is "article", but can be replaced by: 
% abstract, addendum, article, benchmark, book, bookreview, briefreport, casereport, changes, comment, commentary, communication, conceptpaper, conferenceproceedings, correction, conferencereport, expressionofconcern, extendedabstract, meetingreport, creative, datadescriptor, discussion, editorial, essay, erratum, hypothesis, interestingimages, letter, meetingreport, newbookreceived, obituary, opinion, projectreport, reply, retraction, review, perspective, protocol, shortnote, supfile, technicalnote, viewpoint
% supfile = supplementary materials

%----------
% submit
%----------
% The class option "submit" will be changed to "accept" by the Editorial Office when the paper is accepted. This will only make changes to the frontpage (e.g., the logo of the journal will get visible), the headings, and the copyright information. Also, line numbering will be removed. Journal info and pagination for accepted papers will also be assigned by the Editorial Office.

%------------------
% moreauthors
%------------------
% If there is only one author the class option oneauthor should be used. Otherwise use the class option moreauthors.

%---------
% pdftex
%---------
% The option pdftex is for use with pdfLaTeX. If eps figures are used, remove the option pdftex and use LaTeX and dvi2pdf.

%=================================================================
\firstpage{1} 
\makeatletter 
\setcounter{page}{\@firstpage} 
\makeatother
\pubvolume{xx}
\issuenum{1}
\articlenumber{5}
\pubyear{2019}
\copyrightyear{2019}
%\externaleditor{Academic Editor: name}
\history{Received: date; Accepted: date; Published: date}
%\updates{yes} % If there is an update available, un-comment this line

%% MDPI internal command: uncomment if new journal that already uses continuous page numbers 
%\continuouspages{yes}

%------------------------------------------------------------------
% The following line should be uncommented if the LaTeX file is uploaded to arXiv.org
%\pdfoutput=1

%=================================================================
% Add packages and commands here. The following packages are loaded in our class file: fontenc, calc, indentfirst, fancyhdr, graphicx, lastpage, ifthen, lineno, float, amsmath, setspace, enumitem, mathpazo, booktabs, titlesec, etoolbox, amsthm, hyphenat, natbib, hyperref, footmisc, geometry, caption, url, mdframed, tabto, soul, multirow, microtype, tikz

%=================================================================
%% Please use the following mathematics environments: Theorem, Lemma, Corollary, Proposition, Characterization, Property, Problem, Example, ExamplesandDefinitions, Hypothesis, Remark, Definition, Notation, Assumption
%% For proofs, please use the proof environment (the amsthm package is loaded by the MDPI class).

%=================================================================
% Full title of the paper (Capitalized)
\Title { The interaction of hydrogen with the van der Waals Crystal $\gamma$-InSe}

% Author Orchid ID: enter ID or remove command
\newcommand{\orcidauthorA}{0000-0000-000-000X} % Add \orcidA{} behind the author's name
%\newcommand{\orcidauthorB}{0000-0000-000-000X} % Add \orcidB{} behind the author's name

% Authors, for the paper (add full first names)
\Author{James Felton $^{1,2,*}$, Elena Blundo $^{3}$,Sanliang Ling$^{2}$, Joseph Glover$^{4}$, Zakhar R. Kudrynskyi$^{1}$, Oleg Makarovsky$^{1}$, Zakhar D. Kovalyuk$^{5}$, Elena Besley$^{4}$, Gavin Walker$^{2}$, Antonio Polimeni$^{3}$, Amalia Patan\'{e}$^{1,*}$}

% Authors, for metadata in PDF
\AuthorNames{James Felton, Elena Blundo,Sanliang Ling, Joseph Glover, Zakhar R. Kudrynskyi, Oleg Makarovsky, Zakhar D. Kovalyuk, Elena Besley, Gavin Walker, Antonio Polimeni and Amalia Patan\'{e}}

% Affiliations / Addresses (Add [1] after \address if there is only one affiliation.)
\address{%
$^{1}$ \quad School of Physics and Astronomy, University of Nottingham, Nottingham NG7 2RD, UK\\
$^{2}$ \quad Faculty of Engineering, University of Nottingham, Nottingham NG7 2RD, UK \\
$^{3}$ \quad Dipartimento di Fisica, Sapienza Università di Roma, 00185 Roma, Italy \\
$^{4}$ \quad School of Chemistry, University of Nottingham, Nottingham NG7 2RD, UK \\
$^{5}$ \quad Institute for Problems of Materials Science, National Academy of Sciences of Ukraine, Chernivtsi Branch, Chernivtsi 58001, Ukraine }

% Contact information of the corresponding author
\corres{e-mails: james.felton1@nottingham.ac.uk, amalia.patane@nottingham.ac.uk}


% Current address and/or shared authorship
% The commands \thirdnote{} till \eighthnote{} are available for further notes

%\simplesumm{} % Simple summary

%\conference{} % An extended version of a conference paper

% Abstract (Do not insert blank lines, i.e. \\) 


% The fields PACS, MSC, and JEL may be left empty or commented out if not applicable
%\PACS{J0101}
%\MSC{}
%\JEL{}

%%%%%%%%%%%%%%%%%%%%%%%%%%%%%%%%%%%%%%%%%%
% Only for the journal Diversity
%\LSID{\url{http://}}

%%%%%%%%%%%%%%%%%%%%%%%%%%%%%%%%%%%%%%%%%%
% Only for the journal Applied Sciences:
%\featuredapplication{Authors are encouraged to provide a concise description of the specific application or a potential application of the work. This section is not mandatory.}
%%%%%%%%%%%%%%%%%%%%%%%%%%%%%%%%%%%%%%%%%%

%%%%%%%%%%%%%%%%%%%%%%%%%%%%%%%%%%%%%%%%%%
% Only for the journal Data:
%\dataset{DOI number or link to the deposited data set in cases where the data set is published or set to be published separately. If the data set is submitted and will be published as a supplement to this paper in the journal Data, this field will be filled by the editors of the journal. In this case, please make sure to submit the data set as a supplement when entering your manuscript into our manuscript editorial system.}

%\datasetlicense{license under which the data set is made available (CC0, CC-BY, CC-BY-SA, CC-BY-NC, etc.)}

%%%%%%%%%%%%%%%%%%%%%%%%%%%%%%%%%%%%%%%%%%
% Only for the journal Toxins
%\keycontribution{The breakthroughs or highlights of the manuscript. Authors can write one or two sentences to describe the most important part of the paper.}

%\setcounter{secnumdepth}{4}
%%%%%%%%%%%%%%%%%%%%%%%%%%%%%%%%%%%%%%%%%%
\begin{document}
%%%%%%%%%%%%%%%%%%%%%%%%%%%%%%%%%%%%%%%%%%

%%%%%%%%%%%%%%%%%%%%%%%%%%%%%%%%%%%%%%%%%%
%The order of the section titles is: Introduction, Materials and Methods, Results, Discussion, Conclusions for these journals: aerospace,algorithms,antibodies,antioxidants,atmosphere,axioms,biomedicines,carbon,crystals,designs,diagnostics,environments,fermentation,fluids,forests,fractalfract,informatics,information,inventions,jfmk,jrfm,lubricants,neonatalscreening,neuroglia,particles,pharmaceutics,polymers,processes,technologies,viruses,vision

\begin{center}
\begin{minipage}{15cm}
\small
$^{1}$ \quad School of Physics and Astronomy, University of Nottingham, Nottingham NG7 2RD, UK\\
$^{2}$ \quad Faculty of Engineering, University of Nottingham, Nottingham NG7 2RD, UK \\
$^{3}$ \quad Dipartimento di Fisica, Sapienza Università di Roma, 00185 Roma, Italy \\
$^{4}$ \quad School of Chemistry, University of Nottingham, Nottingham NG7 2RD, UK \\
$^{5}$ \quad Institute for Problems of Materials Science, National Academy of Sciences of Ukraine, Chernivtsi Branch, \hphantom{0cm}Chernivtsi 58001, Ukraine \\
$^{*}$ \quad e-mails: james.felton1@nottingham.ac.uk, amalia.patane@nottingham.ac.uk
\end{minipage}
\end{center}


\section*{Abstract}
\noindent
In the supplementary materials is shown: 1. The spot to spot variation of the low temperature PL power dependence of pristine and hydrogenated $\gamma$-InSe. 2. The PL temperature dependence of pristine and hydrogenated $\gamma$-InSe. 3. Thermodynamic simulations for incorporation of molecular hydrogen in $\gamma$-InSe with different vdW gap spacings.


\indent

\newpage


\section{Low temperature PL spot variation}

Low temperature PL was conducted on three spots in pristine $\gamma$-InSe and four spots in hydrogenated $\gamma$-InSe, shown in Figures S1 and S2, respectively. The plots shown in Figures S1(c) and S2(d) are the same as those in the main text. Comparing across different spots, the lack of distinct hydrogen related features is apparent, as the variation within each sample is significant. These PL spectra were measured using the methodology described in the main text.
 
\begin{figure}[H]
\centering
\includegraphics[width=15 cm]{Low_Temp_PL_Pris.jpg}
\caption{PL measured in pristine $\gamma$-InSe at 10 K ($\lambda$=532 nm). Shown in (\textbf{a}), (\textbf{b}) and (\textbf{c}) are the spectra from different locations on the sample. Each spot has 6 spectra each gathered at a different power, the same as those in the main text (0.27 $\mu$W, 2.9 $\mu$W, 20.2 $\mu$W, 0.22 mW, 2.05 mW and 19.5 mW). The dashed lines mark the proposed position of the exciton line. The insets show the total integrated intensity plotted against laser power in units of $\mu$W.}
\end{figure}

\begin{figure}[H]
\centering
\includegraphics[width=15 cm]{Low_Temp_PL_Hyd.jpg}
\caption{PL measured in hydrogenated (10 eV) $\gamma$-InSe at 10 K ($\lambda$=532 nm). Shown in (\textbf{a}), (\textbf{b}), (\textbf{c}) and (\textbf{d}) are the spectra from different locations on the sample. Each spot has 6 spectra each gathered at a different power, the same as those in the main text (0.27 $\mu$W, 2.9 $\mu$W, 20.2 $\mu$W, 0.22 mW, 2.05 mW and 19.5 mW). The dashed lines mark the proposed position of the exciton line. The insets show the total integrated intensity plotted against laser power in units of $\mu$W.}
\end{figure}   

\newpage

\section{Low temperature PL temperature dependence}
If molecular hydrogen is present in hydrogenated $\gamma$-InSe, then an associated phase transition might be observed upon varying the temperature. Figures S3(a) and S3(b) show the temperature dependence of the PL signals corresponding to the spots shown in Figures S1(c) and S2(d), respectively. A small difference is apparent between the two samples at 10 K due to the reduced excitonic features in hydrogenated $\gamma$-InSe. Otherwise, both samples PL signals progress in the same manner towards their expected room temperature lineshapes. These PL spectra were measured using the methodology described in the main text.
\begin{figure}[H]
\centering
\includegraphics[width=12 cm]{Temp_Variation_Pris(a)_Hyd(b).jpg}
\caption{Normalised PL measured in (\textbf{a}) pristine and (\textbf{b}) hydrogenated (10 eV) $\gamma$-InSe at temperatures from 10 K to 300 K ($\lambda=$ 532 nm, $P=$ 2.05 mW).}
\end{figure} 

\newpage

\section{Thermodynamic simulations}

Shown in Figures S4 to S13 are the simulated heatmaps and centre of mass coordinates for molecular hydrogen incorporation in $\gamma$-InSe with increasing vdW gap sizes. Significant hydrogen accumulation within the gap is not achieved until the gap is increased by 2.5 \AA\ over pristine $\gamma$-InSe. Shown in Figure S14 is the absorption isotherm for hydrogen in $\gamma$-InSe with differently sized vdW gaps. A significant increase in density is seen for spacings above 2.5 \AA. These results were aquired using the methodology described in the main text.

\begin{figure}[H]
\centering
\includegraphics[width=15 cm]{pristine_joined.png}
\caption{In pristine $\gamma$-InSe: (\textbf{a}) H$_2$ density heatmap created using kernel density estimation over 10,000 cycles in the adsorption isotherm calculations. (\textbf{b}) The H$_2$ adsorbates centre of mass coordinates. }
\end{figure}   

\begin{figure}[H]
\centering
\includegraphics[width=15 cm]{1_0_joined.png}
\caption{In $\gamma$-InSe with the vdW gap increased by 1 \AA: (\textbf{a}) H$_2$ density heatmap created using kernel density estimation over 10,000 cycles in the adsorption isotherm calculations. (\textbf{b}) The H$_2$ adsorbates centre of mass coordinates.}
\end{figure}   

\begin{figure}[H]
\centering
\includegraphics[width=15 cm]{1_5_joined.png}
\caption{In $\gamma$-InSe with the vdW gap increased by 1.5 \AA: (\textbf{a}) H$_2$ density heatmap created using kernel density estimation over 10,000 cycles in the adsorption isotherm calculations. (\textbf{b}) The H$_2$ adsorbates centre of mass coordinates.}
\end{figure}   
 
\begin{figure}[H]
\centering
\includegraphics[width=15 cm]{2_0_joined.png}
\caption{In $\gamma$-InSe with the vdW gap increased by 2 \AA: (\textbf{a}) H$_2$ density heatmap created using kernel density estimation over 10,000 cycles in the adsorption isotherm calculations from. (\textbf{b}) The H$_2$ adsorbates centre of mass coordinates.}
\end{figure}   

\begin{figure}[H]
\centering
\includegraphics[width=15 cm]{2_5_joined.png}
\caption{In $\gamma$-InSe with the vdW gap increased by 2.5 \AA: (\textbf{a}) H$_2$ density heatmap created using kernel density estimation over 10,000 cycles in the adsorption isotherm calculations from. (\textbf{b}) The H$_2$ adsorbates centre of mass coordinates.}
\end{figure}   

\begin{figure}[H]
\centering
\includegraphics[width=15 cm]{3_0_joined.png}
\caption{In $\gamma$-InSe with the vdW gap increased by 3 \AA: (\textbf{a}) H$_2$ density heatmap created using kernel density estimation over 10,000 cycles in the adsorption isotherm calculations from. (\textbf{b}) The H$_2$ adsorbates centre of mass coordinates.}
\end{figure}   

\begin{figure}[H]
\centering
\includegraphics[width=15 cm]{3_5_joined.png}
\caption{In $\gamma$-InSe with the vdW gap increased by 3.5 \AA: (\textbf{a}) H$_2$ density heatmap created using kernel density estimation over 10,000 cycles in the adsorption isotherm calculations from. (\textbf{b}) The H$_2$ adsorbates centre of mass coordinates.}
\end{figure}

\begin{figure}[H]
\centering
\includegraphics[width=15 cm]{4_0_joined.png}
\caption{In $\gamma$-InSe with the vdW gap increased by 4 \AA: (\textbf{a}) H$_2$ density heatmap created using kernel density estimation over 10,000 cycles in the adsorption isotherm calculations from. (\textbf{b}) The H$_2$ adsorbates centre of mass coordinates.}
\end{figure}   

\begin{figure}[H]
\centering
\includegraphics[width=15 cm]{4_5_joined.png}
\caption{In $\gamma$-InSe with the vdW gap increased by 4.5 \AA: (\textbf{a}) H$_2$ density heatmap created using kernel density estimation over 10,000 cycles in the adsorption isotherm calculations from. (\textbf{b}) The H$_2$ adsorbates centre of mass coordinates.}
\end{figure}  

\begin{figure}[H]
\centering
\includegraphics[width=15 cm]{5_0_joined.png}
\caption{In $\gamma$-InSe with the vdW gap increased by 5 \AA: (\textbf{a}) H$_2$ density heatmap created using kernel density estimation over 10,000 cycles in the adsorption isotherm calculations from. (\textbf{b}) The H$_2$ adsorbates centre of mass coordinates.}
\end{figure}  

\begin{figure}[H]
\centering
\includegraphics[width=12 cm]{separation_isotherm.png}
\caption{The hydrogen adsorption isotherm for $\gamma$-InSe with different vdW gap spacings. Each point is calculated using kernel density estimation over 10,000 cycles at 298 K. Interlayer spacings measured in \AA.}
\end{figure}   


\end{document}
